# Supplementary material for: Effects of incubation temperature on the upper thermal tolerance of the imperiled longfin smelt (Spirinchus thaleichthys)
Source: Conserv Physiol. 2024 Feb 10;12(1):coae004. doi: 10.1093/conphys/coae004 (PMC10858410; doi:10.1093/conphys/coae004)
Supplement: Web_Material_coae004 [file web_material_coae004.zip]

Archive with 3 entries (3 files):
- arrythmia.mp4
- normal hr.mp4
- supplementary data compiled.pdf
